# Supplementary material for: Electricity Production and Population Dynamics of Microbial Community in a Co-Culture of Iron Mine Soil Biofilm and Shewanella oneidensis MR-1 with Anode as Electron Acceptor
Source: Microorganisms. 2025 Oct 16;13(10):2383. doi: 10.3390/microorganisms13102383 (PMC12566235; doi:10.3390/microorganisms13102383)
Supplement: Supplementary file 1 [file microorganisms-13-02383-s001.zip]

Archive with 4 entries (3 files):
- microorganisms-3902270-supplementary/
- microorganisms-3902270-supplementary/Supplementary table 1.xlsx
- microorganisms-3902270-supplementary/Supplementary table 2.xlsx
- microorganisms-3902270-supplementary/Supplementary table 3.xlsx
