# Supplementary material for: Electricity Production and Population Dynamics of Microbial Community in a Co-Culture of Iron Mine Soil Biofilm and Shewanella oneidensis MR-1 with Anode as Electron Acceptor
Source: Microorganisms. 2025 Oct 16;13(10):2383. doi: 10.3390/microorganisms13102383 (PMC12566235; doi:10.3390/microorganisms13102383)
Supplement: Supplementary file 1 [file microorganisms-13-02383-s001.zip › microorganisms-3902270-supplementary/Supplementary table 1.xlsx]

## Sheet: Sheet1
Supplementary table1. Effective tags of all the sequencing samples
sample	RNA sequence tags	effective tags	effective percentage
CoS1	55655	53523	0.9617
CoS2	200724	194905	0.971
CoS3	252608	232059	0.9187
CoS4	299929	284267	0.9478
CoS5	221012	204709	0.9262
CoL1	128178	124147	0.9686
CoL2	118258	113226	0.9574
CoL3	158669	149676	0.9433
CoL4	176892	172137	0.9731
CoL5	183017	173507	0.948
SiS1	53064	51027	0.9616
SiS2	103052	93546	0.9078
SiS3	273429	248976	0.9106
SiS4	256879	235581	0.9171
SiS5	81749	75595	0.9247
SiL1	137058	125283	0.9141
SiL2	108088	98145	0.908
SiL3	102004	93816	0.9197
SiL4	84755	75478	0.8905
SiL5	78731	71262	0.9051
total	3073751	2870865	0.93375
