# Supplementary material for: Electricity Production and Population Dynamics of Microbial Community in a Co-Culture of Iron Mine Soil Biofilm and Shewanella oneidensis MR-1 with Anode as Electron Acceptor
Source: Microorganisms. 2025 Oct 16;13(10):2383. doi: 10.3390/microorganisms13102383 (PMC12566235; doi:10.3390/microorganisms13102383)
Supplement: Supplementary file 1 [file microorganisms-13-02383-s001.zip › microorganisms-3902270-supplementary/Supplementary table 2.xlsx]

## Sheet: Sheet1
Supplementary table2.Sequencing length of all the samples
	length	count
	176	21
	177	16
	178	21
	179	35
	180	15
	181	22
	182	22
	183	32
	184	18
	185	59
	186	63
	187	36
	188	37
	189	51
	190	46
	191	163
	192	107
	193	67
	194	171
	195	88
	196	145
	197	214
	198	283
	199	198
	200	118
	201	181
	202	181
	203	191
	204	205
	205	274
	206	282
	207	146
	208	239
	209	219
	210	259
	211	238
	212	207
	213	192
	214	191
	215	161
	216	314
	217	319
	218	185
	219	388
	220	332
	221	639
	222	494
	223	336
	224	323
	225	433
	226	174
	227	178
	228	312
	229	310
	230	290
	231	108
	232	187
	233	127
	234	108
	235	170
	236	375
	237	239
	238	512
	239	194
	240	173
	241	184
	242	147
	243	183
	244	160
	245	357
	246	170
	247	127
	248	129
	249	403
	250	128
	251	150
	252	196
	253	388
	254	358
	255	409
	256	451
	257	174
	258	170
	259	182
	260	161
	261	584
	262	657
	263	688
	264	705
	265	612
	266	331
	267	987
	268	944
	269	1188
	270	5701
	271	12330
	272	224409
	273	2966626
	274	9283
	275	395
	276	124
	277	104
	278	74
	279	115
	280	66
	281	103
	282	182
	283	489
	284	499
	285	816
	286	929
	287	1140
	288	1292
	289	630
	290	447
	291	78
	292	53
	293	89
	294	69
	295	72
	296	125
	297	48
	298	107
	299	22
	300	25
	301	19
	302	21
	303	36
	304	28
	305	26
	306	18
Average	B*C/SUMC	272.69
