# Supplementary material for: Electricity Production and Population Dynamics of Microbial Community in a Co-Culture of Iron Mine Soil Biofilm and Shewanella oneidensis MR-1 with Anode as Electron Acceptor
Source: Microorganisms. 2025 Oct 16;13(10):2383. doi: 10.3390/microorganisms13102383 (PMC12566235; doi:10.3390/microorganisms13102383)
Supplement: Supplementary file 1 [file microorganisms-13-02383-s001.zip › microorganisms-3902270-supplementary/Supplementary table 3.xlsx]

## Sheet: Sheet1
	Supplementary table 3. OUT distribution of all the samples
sample	"p"	"c"	"o"	"f"	"g"	"s"	"u"
"CoS1"	849	849	842	794	432	135	15
"CoS2"	1147	1147	1141	1068	618	151	20
"CoS3"	1580	1580	1567	1464	825	232	6
"CoS4"	1651	1651	1633	1513	847	265	11
"CoS5"	1550	1549	1538	1440	792	243	7
Average	1355.4	1355.2	1344.2	1255.8	702.8	205.2	11.8
"CoL1"	1282	1282	1273	1193	667	223	25
"CoL2"	1235	1235	1217	1137	654	186	21
"CoL3"	1704	1704	1688	1545	829	254	21
"CoL4"	1415	1415	1393	1256	708	231	27
"CoL5"	1565	1565	1544	1413	733	253	21
Average	1440.2	1440.2	1423	1308.8	718.2	229.4	23
"SiS1"	1098	1097	1083	972	591	147	22
"SiS2"	1344	1344	1324	1168	734	211	19
"SiS3"	1900	1899	1862	1665	999	288	11
"SiS4"	2029	2028	1993	1808	1067	337	17
"SiS5"	1203	1203	1180	1053	649	161	22
Average	1514.8	1514.2	1488.4	1333.2	808	228.8	18.2
"SiL1"	1846	1846	1818	1659	939	260	21
"SiL2"	1772	1772	1750	1581	937	286	24
"SiL3"	1759	1758	1731	1585	932	283	22
"SiL4"	1743	1743	1708	1554	926	274	13
"SiL5"	1259	1259	1233	1093	650	183	9
Average	1675.8	1675.6	1648	1494.4	876.8	257.2	17.8
